# Supplementary material for: Characteristics of hospitalized patients with COVID-19 during the first to fifth waves of infection: a report from the Japan COVID-19 Task Force
Source: BMC Infect Dis. 2022 Dec 12;22:935. doi: 10.1186/s12879-022-07927-w (PMC9744033; doi:10.1186/s12879-022-07927-w)
Supplement: Supplementary file 1 — Additional file 1. Supplementary Table 1. Comparison of laboratory parameters. [file 12879_2022_7927_MOESM1_ESM.xlsx]

## Sheet: Supplementary table1
Supplementary Table 1. Comparison of laboratory parameters
Laboratory parameters	First wave (n=211)	Second wave (n=837)	Third wave (n=1197)	Fourth wave (n=552)	Fifth wave (n=464)	p value
White blood cell/μL	6031 (±2693)	5526 (±2495)	6057 (±3118)	5668 (±2815)	5671 (±2695)	0.0011
Hemoglobin, g/L	13.9 (±2.0)	14.3 (±1.8)	14.0 (±2.0)	14.3 (±1.7)	14.6 (±1.7)	<0.0001
Platelet count ×104/μL	20.5 (±8.0)	20.3 (±6.4)	20.0 (±7.4)	18.9 (±6.5)	18.8 (±7.0)	<0.0001
Albumin, g/dL	3.6 (±0.8)	3.9 (±0.6)	3.6 (±0.6)	3.6 (±0.6)	3.6 (±0.6)	<0.0001
Total bilirubin, mg/dL	0.8 (±0.6)	0.6 (±0.4)	0.7 (±0.4)	0.6 (±0.4)	0.6 (±0.3)	0.0007
AST, U/L	46 (±70)	40 (±66)	42 (±62)	46 (±48)	51 (±42)	<0.0001
ALT, U/L	35 (±41)	41 (±122)	37 (±43)	40 (±37)	46 (±43)	<0.0001
γ-GTP, U/L	63 (±84)	70 (±91)	67 (±90)	69 (±86)	82 (±90)	<0.0001
BUN, mg/dL	17.5 (±11.6)	15 (±8.3)	18.7 (±13.1)	17.5 (±12.2)	16 (±11.1)	<0.0001
Serum creatinine, mg/dL	1.0 (±0.9)	1.0 (±1.1)	1.2 (±1.7)	1.1 (±1.3)	1.1 (±1.0)	<0.0001
LDH, U/L	308 (±169)	250 (±106)	290 (±137)	315 (±181)	361 (±172)	<0.0001
Uric acid, mg/dL	4.8 (±2.0)	5.0 (±1.8)	4.9 (±1.8)	4.7 (±1.7)	4.8 (±1.7)	0.0589
Creatinine kinase, U/L	173 (±402)	145 (±339)	151 (±379)	213 (±768)	237 (±513)	<0.0001
BNP, pg/mL	78.0 (±160)	34.5 (±118)	93 (±463)	37.5 (±118)	38.7 (±155)	<0.0001
Serum ferritin, ng/mL	606 (±820)	477 (±536)	617 (±718)	712 (±867)	860 (±921)	<0.0001
KL-6, U/mL	371 (±575)	287 (±249)	355 (±353)	356 (±400)	306 (±186)	<0.0001
HbA1c, %	6.5 (±1.4)	6.2 (±1.2)	6.4 (±1.3)	6.3 (±1.2)	6.4 (±1.4)	<0.0001
D-dimer, μg/dL	5.2 (±18.8)	1.5 (±5.6)	2.8 (±8.4)	1.6 (±2.8)	1.6 (±6.7)	<0.0001
CRP, mg/dL	6.6 (±8.5)	3.8 (±5.3)	5.8 (±6.2)	5.5 (±5.9)	6.4 (±6.4)	<0.0001
Data are presented as mean ± SD. P-values were calculated using Kruskal–Wallis.
AST, aspartate aminotransferase; ALT, alanine aminotransferase; γ-GTP, γ-glutamyl transpeptidase; BUN, blood urea nitrogen;
LDH, lactate dehydrogenase; BNP, brain natriuretic peptide; HbA1c, hemoglobin A1c; CRP, C-reactive protein.
