# Supplementary material for: Characteristics of hospitalized patients with COVID-19 during the first to fifth waves of infection: a report from the Japan COVID-19 Task Force
Source: BMC Infect Dis. 2022 Dec 12;22:935. doi: 10.1186/s12879-022-07927-w (PMC9744033; doi:10.1186/s12879-022-07927-w)
Supplement: Supplementary file 2 — Additional file 2. Supplementary Table 2. Comparison of imaging findings. [file 12879_2022_7927_MOESM2_ESM.xlsx]

## Sheet: Supplementary table2
Supplementary Table 2. Comparison of imaging findings
Characteristics	First wave (n=211)	Second wave (n=837)	Third wave (n=1197)	Fourth wave (n=552)	Fifth wave (n=464)	p value
Imaging
Chest radiography ground glass opacities						<0.0001
Unilateral	15(8.6)	99(12.7)	139(12.1)	66(12.0)	42(9.1)
Bilateral	96(54.9)	305(39.2)	708(61.6)	331(60.1)	308(67.0)
Chest radiography consolidation						<0.0001
Unilateral	12(7.19)	60(7.8)	121(10.6)	52(9.5)	49(10.7)
Bilateral	52(31.1)	11(14.4)	259(22.7)	144(26.2)	138(30.13)
Chest computed tomography showing ground glass opacities						<0.0001
Unilateral	16 (9.8)	77 (10.9)	110 (9.9)	44 (8.7)	29 (6.6)
Bilateral	115 (70.6)	436 (61.5)	863 (77.8)	391 (77.6)	350 (80.1)
Chest computed tomography showing consolidation						<0.0001
Unilateral	12 (7.8)	48 (7.0)	109 (9.9)	38 (7.6)	24 (5.5)
Bilateral	71 (46.4)	185 (26.9)	385 (35.1)	172 (34.3)	192 (43.9)
Data are presented as n (%). P values were calculated using theχ2 test.
