# Supplementary material for: Characteristics of hospitalized patients with COVID-19 during the first to fifth waves of infection: a report from the Japan COVID-19 Task Force
Source: BMC Infect Dis. 2022 Dec 12;22:935. doi: 10.1186/s12879-022-07927-w (PMC9744033; doi:10.1186/s12879-022-07927-w)
Supplement: Supplementary file 3 — Additional file 3. Supplementary Table 3. Comparison of severity of COVID-19 patients. [file 12879_2022_7927_MOESM3_ESM.xlsx]

## Sheet: table1
Supplementary Table 3. Comparison of severity of COVID-19 patients
Characteristics	First wave (n=211)	Second wave (n=837)	Third wave (n=1197)	Fourth wave (n=552)	Fifth wave (n=464)	p value
Worst condition during hospitalization
Death	5 (2.6)	18 (2.2)	58 (5.1)	20 (3.8)	8 (1.9)	0.0024
Oxygen therapy	91 (46.5)	260 (32.3)	603 (51.9)	313 (58.4)	295 (64.9)	<0.0001
Low flow oxygen therapy	51 (25.6)	198 (24.6)	402 (34.6)	201 (37.5)	198 (43.6)	<0.0001
High flow oxygen therapy	3 (1.6)	4 (0.5)	38 (3.3)	38 (7.1)	56 (12.3)	<0.0001
Invasive mechanical ventilation	37 (19.3)	58 (7.2)	163 (14.0)	74 (13.8)	41 (9.0)	<0.0001
Admission
Oxygen therapy	55 (26.7)	138 (16.7)	334 (28.3)	181 (32.9)	210 (44.6)	<0.0001
Low flow oxygen therapy	45 (21.8)	115 (13.9)	264 (22.3)	142 (25.8)	184 (39.7)	<0.0001
High flow oxygen therapy	1 (0.5)	0 (0.00)	10 (0.9)	6 (1.1)	8 (1.7)	0.0021
Invasive mechanical ventilation	9 (4.4)	23 (2.8)	60 (5.1)	33 (6.0)	18 (3.9)	0.0387
Data are presented as n (%). P values were calculated using the χ2 test or Fisher's exact test
