# Supplementary material for: Characteristics of hospitalized patients with COVID-19 during the first to fifth waves of infection: a report from the Japan COVID-19 Task Force
Source: BMC Infect Dis. 2022 Dec 12;22:935. doi: 10.1186/s12879-022-07927-w (PMC9744033; doi:10.1186/s12879-022-07927-w)
Supplement: Supplementary file 4 — Additional file 4. Supplementary Table 4. Comparison of patient characteristics among in-hospital deaths. [file 12879_2022_7927_MOESM4_ESM.xlsx]

## Sheet: Supplymentary table3
Supplementary Table 4. Comparison of patient characteristics among in-hospital deaths
Characteristics	First wave (n=5)	Second wave (n=18)	Third wave (n=58)	Fourth wave (n=20)	Fifth wave (n=8)	p value
Age	73.2 (±6.46)	73.8 (±10.5)	74.5 (±11.2)	72.5 (±12.4)	65.1 (±14.4)	0.3038
Sex, male	2 (40.0)	14 (77.8)	48 (82.76)	12 (60.0)	5 (62.5)	0.0881
BMI	23.4 (±4.5)	23.6 (±3.4)	24.2 (±4.3)	25.6 (±3.7)	27.0 (±4.0)	0.2597
Number of days in hospital	42.8 (±39.6)	37.9 (±43.8)	33.0 (±27.3)	21 (±10.2)	22.8 (±7.5)	0.2664
Comorbidities
Hypertension	3 (60.0)	11 (61.1)	32 (56.14)	15 (75.0)	6 (75.0)	0.5345
Diabetes	0 (0)	12 (70.6)	18 (32.1)	6 (30.0)	4 (50.0)	0.0201
Prior cardiovascular disease	1 (20.0)	6 (33.3)	19 (33.9)	3 (15.0)	1 (12.5)	0.4451
Cancer	1 (20.0)	2 (11.1)	7 (12.5)	3 (15.0)	2 (25.0)	0.8634
Chronic obstructive pulmonary disease	0 (0)	1 (5.6)	4 (7.0)	4 (20.0)	1 (14.3)	0.3971
Asthma	0 (0)	0 (0)	2 (3.51)	5 (25.0)	0 (0)	0.0059
Hyperuricemia	0 (0)	0 (0)	9 (16.1)	3 (15.0)	2 (25.0)	0.2978
Chronic liver disease	0 (0)	0 (0)	4 (7.02)	1 (5.0)	1 (14.3)	0.6774
Chronic kidney disease	1 (20.0)	5 (27.8)	18 (31.6)	6 (30.0)	2 (28.6)	0.9834
Smoking, current or former	2 (40.0)	8 (44.4)	23 (47.9)	9 (47.4)	6 (75.0)	0.4619
Complications after hospitalization
Bacterial infection	2 (40.0)	12 (66.7)	32 (57.1)	10 (50.0)	4 (50.0)	0.7856
Fungal infection	0 (0)	3 (16.7)	11 (20.4)	0 (0)	0 (0)	0.1338
Heart failure	1 (20.0)	5 (29.4)	8 (15.1)	2 (10.0)	2 (25.0)	0.5502
Cardiomyopathy/Myocardial infraction	0 (0)	1 (5.6)	3 (5.5)	0 (0)	0 (0)	0.7709
Thrombosis	0 (0)	0 (0)	8 (15.7)	1 (5.0)	1 (12.5)	0.5131
Liver dysfunction	3 (60.0)	12 (66.7)	32 (58.2)	12 (63.2)	7 (87.5)	0.4902
Kidney dysfunction	2 (40.0)	11 (61.1)	28 (51.9)	10 (52.6)	4 (50.0)	0.8828
Hemophagocytic syndrome	1 (20.0)	1 (5.9)	3 (6.12)	1 (5.0)	0 (0)	0.6432
Data are presented as the mean ± SD or n (%). P values were calculated the χ2 test or Fisher’s exact test or analysis of variance or the Kruskal–Wallis.
