# Supplementary material for: Characteristics of hospitalized patients with COVID-19 during the first to fifth waves of infection: a report from the Japan COVID-19 Task Force
Source: BMC Infect Dis. 2022 Dec 12;22:935. doi: 10.1186/s12879-022-07927-w (PMC9744033; doi:10.1186/s12879-022-07927-w)
Supplement: Supplementary file 5 — Additional file 5. Supplementary Table 5. Clinical characteristics of Japanese COVID-19 patients by infection waves with p value. [file 12879_2022_7927_MOESM5_ESM.xlsx]

## Sheet: table1
Supplementary Table 5. Clinical characteristics of Japanese COVID-19 patients by infection waves with p value
Characteristics	First wave (n=211)	Second wave (n=837)	Third wave (n=1197)	Fourth wave (n=552)	Fifth wave (n=464)	p value
Age	57.4(±20.3)	53.2(±18.9)	61.4(±16.4)	57.7(±16.4)	50.7(±13.9)	*<0.0001
Sex, male	111(52.6)	558(66.7)	818(68.3)	371(67.2)	332(71.6)	<0.0001
BMI	23.8(±5.8)	24.4(±4.6)	24.7(±4.7)	25.3(±5.0)	25.6(±4.8)	<0.0001
Number of days in hospital	30.3(±21.5)	13.9(±13.1)	16.2(±13.8)	15.1(±10.8)	13.5(±7.8)	<0.0001
Comorbidities
Hypertension	61(29.3)	238(28.9)	483(41.0)	196(35.8)	136(29.4)	<0.0001
Diabetes	40(19.3)	153(18.6)	300(25.3)	112(20.5)	80(17.3)	0.0005
Prior cardiovascular disease	16(7.8)	78(9.4)	137(11.5)	62(11.3)	36(7.8)	0.0964
Cancer	17(8.1)	41(5.0)	95(8.1)	46(8.4)	18(3.9)	0.003
COPD	9(4.4)	32(3.9)	58(4.9)	27(5.0)	8(1.8)	0.0543
Asthma	19(9.5)	45(5.6)	82(7.0)	46(8.5)	36(7.8)	0.1607
Hyperuricemia	18(8.8)	73(8.9)	139(11.7)	51(9.3)	48(10.4)	0.253
Chronic liver disease	7(3.5)	37(4.7)	37(3.2)	38(7.0)	17(3.7)	0.0062
Chronic kidney disease	13(6.9)	45(5.8)	1048.9)	39(7.3)	26(5.8)	0.0579
Smoking, current or former	76(40.4)	380(49.3)	496(45.1)	236(46.4)	224(51.3)	0.0419
Data are presented as the mean ± SD or n(%). P-values were calculated using the χ2 test or analysis of variance followed by the Turkey-Kramer method or
Kruskal-Wallis as appropriate.
BMI = body mass index. COPD = Chronic obstructive pulmonary disease.
* All waves were compared using the Tukey–Kramer method.
Age; ( second wave vs wave first wave, p<0.00148; second wave vs. third wave, p<0.0001; second wave vs. fourth wave,
p<0.0001; fifth wave vs. first wave, p<0.0001; fifth wave vs. third wave, p<0.0001; fifth wave vs. fourth wave, p<0.0001).
Number of hospitalization days (first wave vs. second wave, p<0.0001; first wave vs. third wave, p<0.0001; first wave vs. fourth wave,
p<0.0001; first wave vs. fifth wave, p<0.0001).
