# Supplementary material for: Characteristics of hospitalized patients with COVID-19 during the first to fifth waves of infection: a report from the Japan COVID-19 Task Force
Source: BMC Infect Dis. 2022 Dec 12;22:935. doi: 10.1186/s12879-022-07927-w (PMC9744033; doi:10.1186/s12879-022-07927-w)
Supplement: Supplementary file 6 — Additional file 6. Supplementary Table 6. Complications after hospitalization by COVID-19 waves with p value. [file 12879_2022_7927_MOESM6_ESM.xlsx]

## Sheet: table2
Supplementary Table 6. Complications after hospitalization by COVID-19 waves with p value
Complications after hospitalization	First wave (n=211)	Second wave (n=837)	Third wave (n=1197)	Fourth wave (n=552)	Fifth wave (n=464)	p value
Bacterial infection	44(21.3)	68(8.2)	148(12.6)	54(9.9)	38(8.3)	<0.0001
Fungal infection	3(1.5)	4(0.5)	17(1.5)	2(0.4)	0(0.0)	0.0101
Heart failure	15(7.3)	12(1.5)	24(2.1)	5(0.9)	12(2.6)	<0.0001
Cardiomyopathy/Myocardial infraction	2(1.0)	1(0.1)	9(0.8)	5(0.9)	4(0.9)	0.2761
Thrombosis	18(8.7)	7(0.86)	57(4.9)	13(2.4)	5(1.1)	<0.0001
Liver dysfunction						<0.0001
Mild	40(20.7)	162(20.6)	317(30.0)	164(30.2)	167(36.5)
Moderate	23(11.9)	65(8.3)	105(9.3)	59(10.9)	81(17.7)
Severe	14(7.3)	30(3.8)	40(3.5)	17(3.1)	27(5.9)
Kidney dysfunction						<0.0001
Moderate	25(12.9)	65(8.3)	165(14.6)	79(14.7)	89(19.6)
Sever	11(5.7)	18(2.3)	55(4.9)	18(3.4)	20(4.4)
Hemophagocytic syndrome	7(3.9)	8(1.1)	11(1.1)	6(1.2)	2(0.5)	0.0118
Data are presented as n (%). P values were calculated by χ2 test or Fisher's exact test
